# Supplementary material for: Anti-Inflammatory, Antinociceptive, Antipyretic, and Gastroprotective Effects of Eurycoma longifolia Jack Ethanolic Extract
Source: Life (Basel). 2023 Jun 28;13(7):1465. doi: 10.3390/life13071465 (PMC10381342; doi:10.3390/life13071465)
Supplement: Supplementary file 1 [file life-13-01465-s001.zip]

Archive with 1 entries (1 files):
- life-2418833-supplementary.pdf
